# Supplementary material for: DNA Environment of Centromeres and Non-Homologous Chromosomes Interactions in Mouse
Source: Cells. 2021 Dec 1;10(12):3375. doi: 10.3390/cells10123375 (PMC8699862; doi:10.3390/cells10123375)
Supplement: Supplementary file 1 [file cells-10-03375-s001.zip]

Archive with 1 entries (1 files):
- cells-1466122 Supplementary Materials Spangenberg et al 2021.pdf
